# Supplementary material for: Identification of diverse cell populations in skeletal muscles and biomarkers for intramuscular fat of chicken by single-cell RNA sequencing
Source: BMC Genomics. 2020 Oct 31;21:752. doi: 10.1186/s12864-020-07136-2 (PMC7603756; doi:10.1186/s12864-020-07136-2)
Supplement: Supplementary file 7 — Additional file 7: Table S1. Cell counts at D5 and D100. Table S2. Cell filtration criteria at D5 and D100. Table S3. Mean unique molecular identifiers and mean genes in each cluster at D5 and D100. Table S4. Common differentially expressed genes of myoblast populations between the two developmental stages. Table S5. Common differentially expressed genes of adipocyte population between the two developmental stages. Table S6. KEGG enrichment pathways and related genes in Cluster 2 at D5. Table S7. KEGG enrichment pathways and related genes in Cluster 4 at D100. [file 12864_2020_7136_MOESM7_ESM.xlsx]

## Sheet: Table S1
Table S1
Cell counts at D5 and D100
	Barcode Count		Total UMI Count
	D5	D100	D5	D100
Barcode in whitelist a	737280
detected barcode b	347554	250276	24161460	7849852
estimated barcode c	8948	4504	8927491	1391306
a A list of known barcode sequences in the GEM system.
b The barcode sequence detected in the sample.
c A barcode that can be considered as a valid cell.

## Sheet: Table S2
Table S2
Cell filtration criteria at D5 and D100
Days	Proportions of mitochondrial gene expression	Genes number expressed per cell	Average expression level of each gene in different cluster	Deviation
5	<30%	200-4000	0.02-8	>-2
100	<25%	70-600	0.02-8	>-2

## Sheet: Table S3
Table S3
Mean unique molecular identifiers and mean genes in each cluster at D5 and D100
Cluster		0	1	2	3	4	5	6	7	8	9	Average
Mean UMIs	D5	911	1354	773	1243	1708	657	1162	844	745	609	1055
	D100	309	514	333	897	641	609	316				435
Mean genes	D5	368	455	337	441	265	278	465	276	362	335	374
	D100	154	187	180	397	304	272	164				198

## Sheet: Table S4
Table S4
Common differentially expressed genes of myoblast populations between the two developmental stages
Up-regulated gene	Down-regulated gene		Known muscle related gene
HSPA5	BTG1	RPL14	RASD1
RASD1	RCAN1	TIMM13	NRXN1
PTGDS	PNRC1	RPL12	S100A1
NRXN1	FGFR4	RPL35	SPTBN1
FOS	cNFI-A	GNB2L1	Myf5
ENSGALG00000004509	DMD	RPSA	CD81
SGK1	TUBB	RPS3	SERPINF1
UBB	C12orf66	ENSGALG00000033884	CNN3
ENSGALG00000010818	RPIA	RPL38	HSP90AA1
TIPARP	ACTG1	RPL7A	FGFR4
ENSGALG00000040832	RPL6	OST4	DMD
HSPA8	RPL11	RPS6	TUBB
H3F3B	CLU	NPM1	ACTG1
TSC22D3	HNRNPDL	RPL10	HNRNPDL
S100A1	PPIB	NCL	PPIB
S100A6	SEPP1	NSA2	TCF12
ENSGALG00000044383	TCF12	SLC25A6	COTL1
SPTBN1	OLFML3	COX6A1	SPARC
MYF5	METRN	GNG11	VIM
CD81	COTL1	RPL4	EEF1A1
SERPINF1	RPL10A	RPL13
DDX5	RPL9	RPS27A
CNN3	FRZB	RPLP0
APLP2	SLC39A1	RPS2
RALBP1	CIRBP	ENSGALG00000036099
HSP90AA1	RPS7	ENSGALG00000002932
CSRP2	RPL7	COL4A1
EIF3H	RPL5	PIGBOS1
	RPS25	LAMA2
	RPS16	H2AFV
	EIF3D	ENSGALG00000037846
	RPS4	TUBA1A
	RPL3	HMGB1
	RPL30	RPL31
	RPL36	SPARC
	RPL22	VIM
	RPL27	SVBP
	RPL19	RPL15
	RPL27A	SERBP1
	RPL28	ENSGALG00000042468
	EEF1A1	ENSGALG00000028600
	PTMA	-

## Sheet: Table S5
Table S5
Common differentially expressed genes of adipocyte population between the two developmental stages
Up-regulated gene	Down-regulated gene	Fat related gene
ENSGALG00000023818	ENSGALG00000012420	PTGDS
DUSP1	EBF3	KLF2
ENSGALG00000030886	PNRC1	GPX3
ENSGALG00000028520	TCF7L2	JUN
FOS	CCDC80	ENSGALG00000041031
ENSGALG00000004509	ENSGALG00000032687	APOA1
KLF2	COL6A3	S100A10
ENSGALG00000024470	FSTL1	MMP2
HSPA8	ENSGALG00000026970	SERPINF1
HSP90AA1	SERPINH1	KLF6
IGFBP4	COL6A1	EBF3
GPX3	cNFI-A/NFIA	TCF7L2
JUN	AEBP1	COL6A3
GSN	DCN	AEBP1
SCARA5	SEPP1	COL3A1
S100A6	COL3A1	DDX5
ENSGALG00000041031	DDX5	COL5A2
APOA1	COL6A2	LUM
CTSK	PPIB	COL1A1
RHOB	ACTG1
S100A10	PMP22
MMP2	MGP
SAT1	COL4A1
SERPINF1	ACTB
FN1	COL5A2
ENSGALG00000036847	SPARC
KLF6	ATF4
S100A11	TUBA1A
SPTBN1	LUM
	COL5A1
	COL1A1
	COL1A2
	ENSGALG00000045199
	ENSGALG00000037332

## Sheet: Table S6
Table S6
KEGG enrichment pathways and related genes in Cluster 2 at D5
KEGG term	ID	Enriched genes
Focal adhesion	gga04510	RHOA	JUN	COL6A3	LAMA4	ACTB		COL1A2	LAMB1	COL6A1	FN1	ACTG1
ECM-receptor interaction	gga04512	COL1A2	COL6A3	LAMA4	LAMB1		COL6A1	FN1
AGE-RAGE signaling pathway in diabetic complications	gga04933	COL1A2	JUN	MMP2	FN1		ENSGALG00000009612
Adherens junction	gga04520	RHOA	ACTB	TCF7L2	ACTG1
Regulation of actin cytoskeleton	gga04810	RHOA	ACTB	FN1	GSN		ACTG1
Apoptosis	gga04210	ACTB	JUN	CTSK	ACTG1
Wnt signaling pathway	gga04310	SERPINF1	RHOA	JUN	TCF7L2
Salmonella infection	gga05132	ACTB	JUN	ACTG1
TGF-beta signaling pathway	gga04350	RHOA	DCN	ENSGALG00000009612
Tight junction	gga04530	RHOA	ACTB	ACTG1
Influenza A	gga05164	ACTB	JUN	ACTG1
PPAR signaling pathway	gga03320	APOA1	ENSGALG00000004509
GnRH signaling pathway	gga04912	JUN	MMP2
Toll-like receptor signaling pathway	gga04620	JUN	CTSK
FoxO signaling pathway	gga04068	KLF2	ENSGALG00000009612

## Sheet: Table S7
Table S7
KEGG enrichment pathways and related genes in Cluster 4 at D100
KEGG term	ID	Enriched genes
Focal adhesion	gga04510	JUN	COL6A3	CHAD	COL1A2	ACTB	LAMB2	THBS1	COL6A1	FN1	ACTG1
ECM-receptor interaction	gga04512	COL1A2	COL6A3	CHAD	LAMB2	THBS1	COL6A1	FN1
Apoptosis	gga04210	JUN	ATF4	CTSK	ACTB	CTSV	ACTG1
Influenza A	gga05164	JUN	HSPA2	SOCS3	ACTB	HSPA8	ACTG1
AGE-RAGE signaling pathway in diabetic complications	gga04933	COL1A2	JUN	MMP2	FN1	EGR1
Salmonella infection	gga05132	ACTB	JUN	ACTG1
Adherens junction	gga04520	ACTB	TCF7L2	ACTG1
Protein processing in endoplasmic reticulum	gga04141	HSPA5	ATF4	HSPA2	HSPA8
GnRH signaling pathway	gga04912	ATF4	JUN	MMP2
Regulation of actin cytoskeleton	gga04810	ACTB	GSN	FN1	ACTG1
MAPK signaling pathway	gga04010	ATF4	JUN	HSPA2	HSPA8
Wnt signaling pathway	gga04310	SERPINF1	JUN	TCF7L2
PPAR signaling pathway	gga03320	APOA1	ENSGALG00000004509
